# Supplementary material for: Defective replication initiation results in locus specific chromosome breakage and a ribosomal RNA deficiency in yeast
Source: PLoS Genet. 2017 Oct 16;13(10):e1007041. doi: 10.1371/journal.pgen.1007041 (PMC5658192; doi:10.1371/journal.pgen.1007041)
Supplement: S1 File — (PY) [file pgen.1007041.s015.py]

### Quantifies "area" under microarray peaks at origins in OriDB, planned for ssDNA assays
### Also, outputs area as % of total peak area
### ssDNA input file needs to be evenly spaced loess v2, I did value for every 500bp

#Command line format:
#python ssDNA_oridb_peak_area_width_height.py outputfilename OriDB_2014.txt inputfilename separationdistance

#python ssDNA_oridb_peak_area_width_height.py 032315_ssDNA_mcm4chaos.txt OriDB_2014.txt Chaos_loess.txt 500

#python ssDNA_oridb_peak_area_width_height.py 032315_ssDNA_W303.txt OriDB_2014.txt W303_loess.txt 500

#python ssDNA_oridb_peak_area_width_height.py 032315_ssDNA_mcm4ChaosOLD.txt OriDB_2014.txt ssDNA_mcm4chaos_30_500bp.txt 500


import sys
import math

output_file = open(sys.argv[1], "w")
oridb = open(sys.argv[2], "U")
ssDNA_input = open(sys.argv[3], "U")
bp_interval = int(sys.argv[4])

#split the ssDNA_v2 file into a list
#Coordinates (kb),Coordinates (bp)	Chr1_ssDNA_loess	Chr2_ssDNA_loess	Chr3_ssDNA_loess	Chr4_ssDNA_loess	Chr5_ssDNA_loess	Chr6_ssDNA_loess	Chr7_ssDNA_loess	Chr8_ssDNA_loess	Chr9_ssDNA_loess	Chr10_ssDNA_loess	Chr11_ssDNA_loess	Chr12_ssDNA_loess	Chr13_ssDNA_loess	Chr14_ssDNA_loess	Chr15_ssDNA_loess	Chr16_ssDNA_loess

linecounter = 0
ssDNA_dict = {}
list_for_mean = []
for line in ssDNA_input:
	if linecounter == 0:
		linecounter +=1
		continue
	if linecounter > 0:
		linesplit = line.strip().split("\t")
		linelength = len(linesplit)
		if linelength != 18: #replace empty strings with 0
			while linelength < 18:
				linesplit.append(0)
				linelength = len(linesplit)
		for i in range(0,linelength):
			if linesplit[i] is '' :
				linesplit[i] = 0
		
		bp_coord = str(linesplit[1])

		#chr lists S/G1 loess values for that chromosome
		chr1 = float(linesplit[2])
		chr2 = float(linesplit[3])
		chr3 = float(linesplit[4])
		chr4 = float(linesplit[5])
		chr5 = float(linesplit[6])
		chr6 = float(linesplit[7])
		chr7 = float(linesplit[8])
		chr8 = float(linesplit[9])
		chr9 = float(linesplit[10])
		chr10 = float(linesplit[11])
		chr11 = float(linesplit[12])
		chr12 = float(linesplit[13])
		chr13 = float(linesplit[14])
		chr14 = float(linesplit[15])
		chr15 = float(linesplit[16])
		chr16 = float(linesplit[17])
		if bp_coord not in ssDNA_dict:
			ssDNA_dict[bp_coord] = [chr1, chr2, chr3, chr4, chr5, chr6, chr7, chr8, chr9, chr10, chr11, chr12, chr13, chr14, chr15, chr16]
			#print ssDNA_dict[bp_coord]
			for item in ssDNA_dict[bp_coord]:
				if item > 0:
					list_for_mean.append(item)

slide_average = 1.1*(sum(list_for_mean)/len(list_for_mean))  #Calculate average S/G1 signal for slide
print slide_average
ssDNA_input.close()

####################################################################
####Now to find the peak areas for origins in OriDB

###My OriDB file looks like this:
#Status(ARS)	Genomic location	Name	Other name(s)	Chromosome	Start	End	Middle	Trep Raghu 2001	Trep Yabuki	Alvino 1st observed	HU	Rep index (2001)		chr	McGuffee2013_WT_A_bp	McGuffee2013_WT_A_efficiency	McGuffee2013_WT_B_bp	McGuffee2013_WT_B_efficiency	McGuffee2013_SSDDCS_GLU_F_bp	McGuffee2013_SSDDCS_GLU_F_efficiency	McGuffee2013_SSDDCS_GAL_E_bp	McGuffee2013_SSDDCS_GAL_E_efficiency	McGuffee2013_SSDDCS_GAL_G_bp	McGuffee2013_SSDDCS_GAL_G_efficiency	McGuffee2013_name	McGuffee2013_status	McGuffee2013_competence	

#Chr = [4]
#origin middle (rounded to 500bp) = [7]

Oridb_list = []   #Make an output list
total_peak_area = 0		#To calculate % peak area
total_box_area = 0
point_counter = 0

for line in oridb:
	linesplit = line.strip().split("\t")
	peakmax = 0
	
	if linecounter == 1:			#For header row
		linecounter +=1
		linesplit.append("ssDNA peak area")
		linesplit.append("peak max")
		linesplit.append("width at half max")
		linesplit.append("box = peak max * width")
		linesplit.append("left coord at half max")
		linesplit.append("right coord at half max")
		linesplit.append("ssDNA peak area %")
		linesplit.append("ssDNA box %")
		Oridb_list.append(linesplit)
		continue
	if linecounter > 1:
		peak_area = 0
		chr = int(linesplit[4])
		chr_spot = chr -1
		origin_coord = linesplit[7]
		origin_coord_int = int(origin_coord)
		leftedge = origin_coord_int
		rightedge = origin_coord_int

		if origin_coord not in ssDNA_dict:  #Some coordinates aren't in ssArrays
			peak_area += 0.0
			peakmax = 0
			halfpeakwidth =0
			boxarea = 0
			halfmaxleft = origin_coord_int
			halfmaxright = origin_coord_int
			linesplit.append(peak_area)
			linesplit.append(peakmax)
			linesplit.append(halfpeakwidth)
			linesplit.append(boxarea)
			linesplit.append(halfmaxleft)
			linesplit.append(halfmaxright)
			Oridb_list.append(linesplit)
			continue

		scinotecheck = origin_coord_int%100000 #ssArrays represents even 100,000s as 1.00E+05
		if scinotecheck == 0:
			scinotation = "e+05"
			scival = int(origin_coord_int/100000)
			origin_coord_cen = str(scival)+str(scinotation)
			print origin_coord_cen +"cen"
		else:
			origin_coord_cen = origin_coord	
		centerpeakvalue = ssDNA_dict[origin_coord_cen][chr_spot]
		peakmax = centerpeakvalue
		peak_area += centerpeakvalue
		point_counter=1
		
		left_average_counter = 0   #stop counting after 3 consecutive avg values
		right_average_counter = 0  #stop counting after 3 consecutive avg values
		left_coord = origin_coord_int - bp_interval	
		right_coord = origin_coord_int + bp_interval
		
		if centerpeakvalue < slide_average:
			left_average_counter += 1
			right_average_counter += 1
			
#Walk left (ie. down from center) and add up ssDNA values				
		while left_average_counter < 2:
		
			scinotecheck = left_coord%100000 #ssArrays represents even 100,000s as 1.00E+05
			if scinotecheck == 0:
				scinotation = "e+05"
				scival = int(left_coord/100000)
				left_coord_str = str(scival)+str(scinotation)
			else:
				left_coord_str = str(left_coord)
				
			if left_coord < origin_coord_int - 10000:
				left_average_counter = 10
				continue
			if left_coord_str in ssDNA_dict:
				leftedge = left_coord
				leftsite_value = float(ssDNA_dict[left_coord_str][chr_spot])
				peak_area += leftsite_value
				if leftsite_value > peakmax:
					peakmax = leftsite_value
				if leftsite_value < slide_average:
					left_average_counter += 1
				point_counter+=1
				left_coord -= bp_interval
			else: #if left_coord_str not in ssDNA_dict:
				left_average_counter = 10
				
#Walk right (ie. up from center) and add up ssDNA values			
		while right_average_counter < 2:

			scinotecheck = right_coord%100000 #ssArrays represents even 100,000s as 1.00E+05
			if scinotecheck == 0:
				scinotation = "e+05"
				milscinotation = "e+06"
				scival = int(right_coord/100000)
				if scival == 10:
					milscival = int(right_coord/1000000)
					right_coord_str = str(milscival)+str(milscinotation)
				else:
					right_coord_str = str(scival)+str(scinotation)
				print right_coord_str +"right" + str(ssDNA_dict[right_coord_str][chr_spot])
			else:
				right_coord_str = str(right_coord)
				
			if right_coord > origin_coord_int + 10000:
				right_average_counter = 10
				continue
			if right_coord_str in ssDNA_dict:
				rightedge = right_coord
				rightsite_value = float(ssDNA_dict[right_coord_str][chr_spot])
				peak_area += rightsite_value
				if rightsite_value > peakmax:
					peakmax = rightsite_value
				if rightsite_value < slide_average:
					right_average_counter += 1
				point_counter+=1
				right_coord += bp_interval
			else: #if right_coord_str not in ssDNA_dict:
				right_average_counter = 10

		#If the peak height is not above slide average, ignore for width/half height calculations
		if peakmax <= slide_average:
			halfmaxleft = origin_coord
			halfmaxright = origin_coord
			halfpeakwidth = 0
			boxarea = 0
		
		else:
## Find peak width at half peak height by walking back from left/right edges
			halfmax = float(peakmax-slide_average)/2+slide_average
			halfmaxleft = 0
			currentcoordleft = leftedge
			nextcoordleft = currentcoordleft + bp_interval
			
		## Walk from left edge
			
			while halfmaxleft == 0:	
				scinotecheck = currentcoordleft%100000 #ssArrays represents even 100,000s as 1.00E+05
				if scinotecheck == 0:
					scinotation = "e+05"
					milscinotation = "e+06"
					scival = int(currentcoordleft/100000)
					if scival == 10:
						milscival = int(currentcoordleft/1000000)
						currentcoord_str = str(milscival)+str(milscinotation)
					else:
						currentcoord_str = str(scival)+str(scinotation)
				else:	
					currentcoord_str = str(currentcoordleft)
				
				scinotecheck2 = nextcoordleft%100000 #ssArrays represents even 100,000s as 1.00E+05
				if scinotecheck2 == 0:
					scinotation = "e+05"
					milscinotation = "e+06"
					scival = int(nextcoordleft/100000)
					if scival == 10:
						milscival = int(nextcoordleft/1000000)
						nextcoordleft_str = str(milscival)+str(milscinotation)
					else:
						nextcoordleft_str = str(scival)+str(scinotation)
				else:	
					nextcoordleft_str =str(nextcoordleft)
				
				if currentcoord_str not in ssDNA_dict:  #If the values have walked off the edge of the array values
					halfmaxleft = currentcoordleft - bp_interval
					continue
				if nextcoordleft_str not in ssDNA_dict:
					halfmaxleft = currentcoordleft
					continue
				if currentcoordleft >= rightedge:
						halfmaxleft = currentcoordleft
						continue
				
				if float(ssDNA_dict[currentcoord_str][chr_spot]) <= halfmax:  #halfmax between current and next coordinates?
					currentsite_value = ssDNA_dict[currentcoord_str][chr_spot]
					nextsite_value = ssDNA_dict[nextcoordleft_str][chr_spot]
					if  float(nextsite_value) >= halfmax: #calculate position of halfmaxleft
						if nextsite_value == currentsite_value:
							halfmaxleft = currentcoordleft
							continue
						else: 
							m = float((currentsite_value - nextsite_value)/float(currentcoordleft - nextcoordleft))	#calculate slope
							b = currentsite_value - (m*float(currentcoordleft))
							halfmaxleft = ((currentsite_value-b)/m)
							print str(m) + "left" +str(b)						
					
					else: #if ssDNA_dict[nextcoordleft_str][chr_spot] < halfmax:
						currentcoordleft += bp_interval
						nextcoordleft += bp_interval
				else:
					halfmaxleft = currentcoordleft
					
		## Walk from right edge
			halfmaxright = float(0)
			currentcoordright = rightedge
			nextcoordright = currentcoordright - bp_interval
			while halfmaxright == 0:	
				
				scinotecheck = currentcoordright%100000 #ssArrays represents even 100,000s as 1.00E+05
				if scinotecheck == 0:
					scinotation = "e+05"
					milscinotation = "e+06"
					scival = int(currentcoordright/100000)
					if scival == 10:
						milscival = int(currentcoordright/1000000)
						currentcoordright_str = str(milscival)+str(milscinotation)
					else:
						currentcoordright_str = str(scival)+str(scinotation)
				else:	
					currentcoordright_str = str(currentcoordright)
				
				scinotecheck2 = nextcoordright%100000 #ssArrays represents even 100,000s as 1.00E+05
				if scinotecheck2 == 0:
					scinotation = "e+05"
					milscinotation = "e+06"
					scival = int(nextcoordright/100000)
					if scival == 10:
						milscival = int(nextcoordright/1000000)
						nextcoordright_str = str(milscival)+str(milscinotation)
					else:
						nextcoordright_str = str(scival)+str(scinotation)
				else:	
					nextcoordright_str =str(nextcoordright)			
				
				if currentcoord_str not in ssDNA_dict:
					halfmaxright = currentcoordright + bp_interval
					continue
				if nextcoordright_str not in ssDNA_dict:
					halfmaxright = currentcoordright
					continue
				if currentcoordright <= leftedge:
						halfmaxright=currentcoordright
						continue
				
				if float(ssDNA_dict[currentcoord_str][chr_spot]) <= halfmax:
					currentsite_value = ssDNA_dict[currentcoord_str][chr_spot]
					nextsite_value = ssDNA_dict[nextcoordright_str][chr_spot]
					if float(nextsite_value) >= halfmax: #calculate position of halfmaxright
						if nextsite_value == currentsite_value:
							halfmaxright = currentcoordright
						else:
							m = ((currentsite_value-nextsite_value)/float(currentcoordright - nextcoordright))			#calculate slope
							b = currentsite_value - m*float(currentcoordright)
							halfmaxright = (currentsite_value-b)/m
							#print str(m) + "right" +str(b)	
					else: #nextsite_value < halfmax:
						currentcoordright -= bp_interval
						nextcoordright -= bp_interval
				else:
					halfmaxright = origin_coord
			halfpeakwidth = int(halfmaxright) - int(halfmaxleft)
			boxarea = peakmax * halfpeakwidth
			
		#print peak_area
		total_peak_area += peak_area
		if boxarea >=0:
			total_box_area += boxarea
		
		linesplit.append(peak_area)
		linesplit.append(peakmax)
		linesplit.append(halfpeakwidth)
		linesplit.append(boxarea)
		linesplit.append(halfmaxleft)
		linesplit.append(halfmaxright)
		Oridb_list.append(linesplit)
oridb.close()

oridb_items = len(Oridb_list[0])
#print Oridb_list[0]
print len(Oridb_list[0])
#print oridb_items
print Oridb_list[1]
#print Oridb_list[100][oridb_items-3]

#Calculate % peak_area for each origin
print total_peak_area

ARS_list = []
for origin in Oridb_list:
	if linecounter == 2:
		linecounter +=1
		newline = "\t".join(origin) + "\n"
		ARS_list.append(newline)
		continue
	if linecounter >= 2:
		origin_peak_area = float(origin[oridb_items-8])
	#	print origin
		origin_box_area = float(origin[oridb_items-5])
	#	print str(origin[2]) + str(origin_peak_area)
		percent_area = origin_peak_area/total_peak_area*100
		box_percent_area = origin_box_area/total_box_area*100
		origin.append(percent_area)
		origin.append(box_percent_area)
		
#Convert to strings
		newline = "\t".join(map(str, origin)) + "\n"  #Convert the origin "list" into tab-delimited strings
		ARS_list.append(newline)


#print ssDNA_dict['5e+05'][4]
#keylist = []
#for key in ssDNA_dict.keys():
#	keylist.append(key)
#keylist.sort()
#print keylist
	
########################################################
#Make output file
for ARS in ARS_list:
	output_file.write(ARS)
output_file.close()
